# Supplementary material for: Molecular Defensive Mechanism of Echinacea purpurea (L.) Moench against PAH Contaminations
Source: Int J Mol Sci. 2023 Jul 3;24(13):11020. doi: 10.3390/ijms241311020 (PMC10341506; doi:10.3390/ijms241311020)
Supplement: Supplementary file 1 [file ijms-24-11020-s001.zip]

Archive with 7 entries (7 files):
- Figure S1-S5.pdf
- Table S1 Summary of RNA-seq data and quality control result.xls
- Table S2 Number and length distribution of the transcripts.xls
- Table S3 GO term enrichment analysis.xls
- Table S4 KEGG classifications of DEGs.xls
- Table S5 The basic chemical characteristics of the test soil.xls
- Table S6 Primers used for qRT-PCR.xls
