# Supplementary material for: Molecular Defensive Mechanism of Echinacea purpurea (L.) Moench against PAH Contaminations
Source: Int J Mol Sci. 2023 Jul 3;24(13):11020. doi: 10.3390/ijms241311020 (PMC10341506; doi:10.3390/ijms241311020)
Supplement: Supplementary file 1 [file ijms-24-11020-s001.zip › Table S1 Summary of RNA-seq data and quality control result.xls]

## Sheet: Sheet1
Table S1 Summary of RNA-seq data and quality control result
Sample	Raw reads	Clean reads	Clean base	Q20(%)	Q30(%)	GC percent (%)	Clean reads ratio(%)	Mapped
	(Mb)	(Mb)	(Gb)					ratio(%)
CK1	24	23.05	6.92	97.82	93.64	43.56	96.04	77.99
CK2	23.89	23.11	6.93	98.03	94.09	43.45	96.74	78.08
CK3	23.45	21.98	6.59	97.98	94.06	42.53	93.74	76.98
PP50-1	23.29	21.8	6.54	98.08	94.27	43.13	93.6	77.11
PP50-2	23.22	21.7	6.51	98.15	94.4	43.8	93.45	77.76
PP50-3	22.64	20.86	6.26	98.18	94.58	43.33	92.14	77.27
PP100-1	25.53	23.13	6.94	98.29	94.64	43.31	90.6	77.04
PP100-2	22.84	21.8	6.54	98	94.11	43.89	95.46	77.31
PP100-3	23.86	22.96	6.89	97.93	93.88	43.88	96.22	78.26
PCM1	27.16	26.22	7.87	98.01	94.2	43.54	96.55	77.26
PCM2	21.62	20.86	6.26	98.09	94.2	43.53	96.5	77.74
PCM3	23.84	22.94	6.88	97.99	93.93	43.45	96.2	77.65
Columns represent: Sample name, number of raw reads, number of clean reads,percentage of bases with quality score greater than 20 in total bases (clean reads), percentage of bases with quality score greater than 30 in total bases (clean reads), the percentage of total number of G and C bases in total number of all bases (clean data). The numerical values 1, 2, 3 indicate the different biological …
