# Supplementary material for: Molecular Defensive Mechanism of Echinacea purpurea (L.) Moench against PAH Contaminations
Source: Int J Mol Sci. 2023 Jul 3;24(13):11020. doi: 10.3390/ijms241311020 (PMC10341506; doi:10.3390/ijms241311020)
Supplement: Supplementary file 1 [file ijms-24-11020-s001.zip › Table S2 Number and length distribution of the transcripts.xls]

## Sheet: Sheet2
Table S2 Number and length distribution of the transcripts and unigenes from RNA-seq
	Total number	Total length	Average length (bp)	N50 length (bp)	N90 length (bp)	Length range (bp)
						300-500	500-1000	1000-2000	>2000
Transcripts	364511	410074875	1125	1578	507	364511	263063	144854	52315
Unigenes	116161	119297347	1027	1442	461	116161	78371	38032	14086
