# Supplementary material for: Molecular Defensive Mechanism of Echinacea purpurea (L.) Moench against PAH Contaminations
Source: Int J Mol Sci. 2023 Jul 3;24(13):11020. doi: 10.3390/ijms241311020 (PMC10341506; doi:10.3390/ijms241311020)
Supplement: Supplementary file 1 [file ijms-24-11020-s001.zip › Table S3 GO term enrichment analysis.xls]

## Sheet: 1
Table S3 GO term enrichment analysis of DEGs response to PAH exposure
	Term_type	GO_accession	Description	Corrected_pValue	Count	Up	Down
PP50 vs CK	molecular_function	GO:0016705	oxidoreductase activity (paired donors)	0.0089908	46	26	20
PP100 vs CK	biological_process	GO:0044710	single-organism metabolic process	0.015335	379	283	96
	biological_process	GO:0055114	oxidation-reduction process	0.011665	152	122	30
	biological_process	GO:0043436	oxoacid metabolic process	0.035716	102	81	21
	biological_process	GO:0006082	organic acid metabolic process	0.035902	102	81	21
	biological_process	GO:0019752	carboxylic acid metabolic process	0.035716	101	80	21
	biological_process	GO:1901605	alpha-amino acid metabolic process	0.016105	76	59	17
	biological_process	GO:0006629	lipid metabolic process	0.031349	76	65	11
	biological_process	GO:0044283	small molecule biosynthetic process	0.048487	53	44	9
	biological_process	GO:0016053	organic acid biosynthetic process	0.024486	42	35	7
	biological_process	GO:0046394	carboxylic acid biosynthetic process	0.024486	42	35	7
	molecular_function	GO:0003824	catalytic activity	0.00031829	729	534	195
	molecular_function	GO:0016491	oxidoreductase activity	0.0029749	156	122	34
	molecular_function	GO:0050662	coenzyme binding	0.024817	49	44	5
	molecular_function	GO:0016829	lyase activity	0.035945	43	32	11
	molecular_function	GO:0016614	oxidoreductase activity (CH-OH donors)	0.016105	33	29	4
	molecular_function	GO:0016616	oxidoreductase activity (NAD/NADP acceptor)	0.019652	30	27	3
	molecular_function	GO:0016835	carbon-oxygen lyase activity	0.012377	20	18	2
	molecular_function	GO:0000287	magnesium ion binding	0.017068	19	17	2
	molecular_function	GO:0003854	3β hydroxy-δ5 steroid dehydrogenase activity	0.039436	13	11	2
	molecular_function	GO:0016229	steroid dehydrogenase activity	0.039436	13	11	2
PCM vs CK	biological_process	GO:0055114	oxidation-reduction process	0.014824	190	111	79
	biological_process	GO:0009309	amine biosynthetic process	0.036045	15	8	7
	biological_process	GO:0042401	cellular biogenic amine biosynthetic process	0.036045	15	8	7
	biological_process	GO:0015996	chlorophyll catabolic process	0.0044438	8	7	1
	biological_process	GO:0046149	pigment catabolic process	0.0044438	8	7	1
	biological_process	GO:0006787	porphyrin-containing compound catabolic process	0.014824	8	7	1
	biological_process	GO:0033015	tetrapyrrole catabolic process	0.014824	8	7	1
	biological_process	GO:0051187	cofactor catabolic process	0.014824	8	7	1
	biological_process	GO:0002520	immune system development	0.012688	6	2	4
	biological_process	GO:0006595	polyamine metabolic process	0.014824	6	1	5
	molecular_function	GO:0016491	oxidoreductase activity	0.0044438	194	112	82
	molecular_function	GO:0016757	transferase activity (glycosyl groups)	0.022783	67	44	23
	molecular_function	GO:0004553	hydrolase activity (O-glycosyl compounds)	0.033184	56	33	23
	molecular_function	GO:0016758	transferase activity (hexosyl groups)	0.020643	51	34	17
	molecular_function	GO:0016705	oxidoreductase activity (paired donors)	0.0044438	49	22	27
	molecular_function	GO:0046906	tetrapyrrole binding	0.037925	47	22	25
	molecular_function	GO:0020037	heme binding	0.037925	46	21	25
	molecular_function	GO:0016702	oxidoreductase activity (single donors)	0.031797	15	8	7
	molecular_function	GO:0016838	carbon-oxygen lyase activity (phosphates)	0.0044438	13	8	5
	molecular_function	GO:0010333	terpene synthase activity	0.0044438	12	7	5
