# Supplementary material for: Molecular Defensive Mechanism of Echinacea purpurea (L.) Moench against PAH Contaminations
Source: Int J Mol Sci. 2023 Jul 3;24(13):11020. doi: 10.3390/ijms241311020 (PMC10341506; doi:10.3390/ijms241311020)
Supplement: Supplementary file 1 [file ijms-24-11020-s001.zip › Table S4 KEGG classifications of DEGs.xls]

## Sheet: Sheet1
Table S4 KEGG classifications of DEGs in the Echinacea purpurea leaf upon PAHs exposure
Group	ID	Discription	Rich factor	Corrected P-Value	DEGs Number
					Total	up	down
PP50/CK	ko04712	Circadian rhythm - plant	0.214286	0.000497233	15	10	5
	ko04145	Phagosome	0.14	0.00135179	21	19	2
	ko00966	Glucosinolate biosynthesis	0.571429	0.0342639	4	0	4
PP100/CK	ko04712	Circadian rhythm - plant	0.2	0.00222972	14	10	4
	ko00500	Starch and sucrose metabolism	0.0955224	0.0145666	32	22	10
	ko01040	Biosynthesis of unsaturated fatty acids	0.15	0.0298237	12	9	3
PCM/CK	ko04075	Plant hormone signal transduction	0.0992366	0.0050138	39	20	19
	ko00052	Galactose metabolism	0.158416	0.0050138	16	13	3
	ko04712	Circadian rhythm - plant	0.185714	0.0050138	13	9	4
	ko00500	Starch and sucrose metabolism	0.101493	0.00501691	34	21	13
	ko00592	alpha-Linolenic acid metabolism	0.146789	0.00621907	16	8	8
	ko00520	Amino sugar and nucleotide sugar metabolism	0.110092	0.0100722	24	17	7
	ko00966	Glucosinolate biosynthesis	0.571429	0.018908	4	0	4
	ko04145	Phagosome	0.113333	0.0344973	17	15	2
	ko00051	Fructose and mannose metabolism	0.126214	0.0410863	13	7	6
