# Supplementary material for: Molecular Defensive Mechanism of Echinacea purpurea (L.) Moench against PAH Contaminations
Source: Int J Mol Sci. 2023 Jul 3;24(13):11020. doi: 10.3390/ijms241311020 (PMC10341506; doi:10.3390/ijms241311020)
Supplement: Supplementary file 1 [file ijms-24-11020-s001.zip › Table S5 The basic chemical characteristics of the test soil.xls]

## Sheet: Sheet1
Table S5 The basic chemical characteristics of the test soil
Index	pH	TN	TC	TP	TK	NH4-N	AP	AK
		(g kg-1)	(g kg-1)	(g kg-1)	(g kg-1)	(mg kg-1)	(mg kg-1)	(mg kg-1)
Farm soil	5.85	1.69	16.76	0.437	1.78	3.21	19.49	153.1
Oilfield soil	8.76	0.95	55.34	0.565	2.11	0.89	8.72	131.6
TN, total nitrogen; TC, total C; TP, total phosphorous; TK, total potassium; AP, available phosphorus; AK, available potassium.
