# Supplementary material for: Molecular Defensive Mechanism of Echinacea purpurea (L.) Moench against PAH Contaminations
Source: Int J Mol Sci. 2023 Jul 3;24(13):11020. doi: 10.3390/ijms241311020 (PMC10341506; doi:10.3390/ijms241311020)
Supplement: Supplementary file 1 [file ijms-24-11020-s001.zip › Table S6 Primers used for qRT-PCR.xls]

## Sheet: Primers
Table S6 Primers used for qRT-PCR
Gene ID	Gene name	Forward primer sequence (5'-3')	Reverse primer sequence (5'-3')
Cluster-16663.72473	CYP72	GATGGCTAAGATTCTGCAACGG	GGCATCTGTGATAATGTGACGG
Cluster-16663.55562	UGT	AGCTTCGAGGAGTTAGAGCC	ATCATGGTCACTGCTTGCAC
Cluster-16663.57123	INV	CGCGACTATGTCCAACTGTG	GATTCAATGGCCAATCGAGGA
Cluster-16663.65258	HSPA1_8	CGTATGGTGCTGCGGTTCAA	CGTCATAACACCACCAGCCG
Cluster-16663.11219	SLC50A	CGTACCGTGTCGCTATAAGA	GAGAAGTCATAACGAAGCGC
Cluster-16663.42234	PYG	GCATCTTGCTTTTTGGACTC	TCTTCTGCCATCTCTTCTTG
Cluster-16663.25094	GST	TTTGGTTGCAGGGTCAAAA	CGAGGAATGAGGATTTGTTGA
Cluster-16663.23652	PRR5	AACCAAGAAGAGAGCGATG	GATGCAAGCCATGTAACCA
Cluster-16663.14498	C4H	GATGACAATGGGATTTGGTC	ATACACTTGGCTTCTTGCAC
Cluster-16663.51562	COI	TCTTGAGCAACAGCCGAAA	CCCGCAAACTGAAAAAACC

## Sheet: 柱形
RNA-Seq		FPKM												average				stdevp
NAME	id	CC-1	CC-2	CC-3	SC-1	SC-2	SC-3	CF-1	CF-2	CF-3	SF-1	SF-2	SF-3	CC	SC	CF	SF	CC	SC	CF	SF
PAL	103627433	39.7273	43.9933	40.0051	20.8286	15.9711	18.8848	15.3014	7.91537	17.2133	23.0352	17.2678	17.5036	41.2419	18.5615	13.4767	19.2688	1.94884	1.99622	4.00915	2.66494
GLN3	542215	12.6532	7.03294	4.30319	49.9894	24.1603	46.1984	28.1752	31.9825	26.0151	24.1817	11.5109	12.9211	7.99643	40.116	28.7243	16.2045	3.47628	11.388	2.46694	5.66999
EXPB8	542496	0.424671	1.32024	1.57555	0.550618	1.07885	0.858228	9.50371	7.38506	6.3297	2.45684	2.69534	2.49715	1.10682	0.829232	7.73949	2.54978	0.493485	0.216623	1.3198	0.104239
MYBR95	100275216	65.0673	85.178	93.4941	19.7691	19.3105	19.5774	13.0401	14.0004	7.67296	16.6358	28.4959	10.3904	81.2465	19.5523	11.5712	18.5074	11.9335	0.188066	2.78419	7.50906
XTH1	542059	9.27484	9.35525	8.34297	15.4771	21.662	22.2016	22.8219	65.2857	18.0243	24.3736	27.9447	31.274	8.99102	19.7802	35.3773	27.8641	0.459416	3.05077	21.2389	2.81768
ZIM10	100286212	1063.17	1132.46	1275.63	392.679	362.938	242.122	512.081	427.734	259.331	507.159	588.429	544.392	1157.09	332.58	399.715	546.66	88.4646	65.1054	105.069	33.2168
TPS6	542688	138.311	80.6182	65.4619	48.2137	16.2332	12.7627	45.1715	2.07357	33.7828	1.72521	3.78336	5.85556	94.7969	25.7365	27.0093	3.78804	31.3849	15.9568	18.2349	1.68621
I2H	103644032	31.5842	26.2722	14.313	10.1158	6.43332	4.8405	6.15075	0.981467	7.52285	0.962606	1.04919	1.76943	24.0565	7.12986	4.88502	1.26041	7.22292	2.20922	2.8165	0.361666
BX3	103652724	11.4753	5.56448	7.50419	27.0835	26.8109	59.4697	3.10447	9.7982	7.91974	12.5657	16.2376	64.0364	8.18132	37.7881	6.94081	30.9466	2.46012	15.3317	2.81901	23.446
EKO2	103638615	43.6347	30.54	27.9154	17.0916	9.33089	6.86406	16.7644	3.86176	14.8693	3.55017	4.42396	4.55407	34.03	11.0955	11.8318	4.17607	6.87553	4.35784	5.68856	0.445754
qrt-pcr		Relative expression												average				stdevp
NAME	id	CC-1	CC-2	CC-3	SC-1	SC-2	SC-3	CF-1	CF-2	CF-3	SF-1	SF-2	SF-3	CC	SC	CF	SF	CC	SC	CF	SF
PAL	103627433	1	1	1	0.841154	0.788709	0.717144	1.40879	0.669255	0.468917	0.685974	0.483684	0.576016	1	0.782336	0.848986	0.581891	0	0.0508269	0.4042	0.082689
GLN3	542215	1	1	1	0.884573	0.824602	0.726062	0.907106	0.661276	0.619129	0.49913	0.889771	0.666417	1	0.811746	0.72917	0.685106	0	0.065347	0.126991	0.160025
EXPB8	542496	1	1	1	0.598756	0.580237	0.640987	2.87524	4.48214	8.03046	1.09689	2.46182	1.64328	1	0.60666	5.12928	1.734	0	0.0254232	2.15378	0.560911
MYBR95	100275216	1	1	1	0.309973	0.403899	0.177523	0.208297	0.116928	0.0789696	0.12211	0.188195	0.0788029	1	0.297132	0.134732	0.129703	0	0.0928625	0.0542777	0.0449807
XTH1	542059	1	1	1	1.52346	0.692717	0.860923	7.18661	4.9378	2.20345	2.7911	3.27063	2.29218	1	1.0257	4.77595	2.78463	0	0.358604	2.03758	0.399474
ZIM10	100286212	1	1	1	0.294453	0.282908	0.240515	0.409493	0.352489	0.28207	0.266003	0.377263	0.434089	1	0.272625	0.348017	0.359118	0	0.0231896	0.0521162	0.0698099
TPS6	542688	1	1	1	0.0121653	0.0218216	0.00682938	0.0166317	0.0309712	0.0576739	0.978235	0.92502	1.03451	1	0.0136054	0.0350923	0.979255	0	0.00620468	0.0170069	0.0447053
I2H	103644032	1	1	1	1.30877	2.44682	0.509608	0.566906	0.227072	0.0909526	0.525278	0.490999	0.561951	1	1.42173	0.294977	0.526076	0	0.794886	0.200152	0.0289714
BX3	103652724	1	1	1	5.37788	1.31755	3.1053	6.95327	2.60754	0.977854	3.20652	3.0913	3.32605	1	3.26691	3.51289	3.20795	0	1.66156	2.52206	0.0958418
EKO2	103638615	1	1	1	1.30924	1.91299	0.896039	0.124621	0.152387	0.320267	0.085686	0.410964	0.180665	1	1.37276	0.199092	0.225772	0	0.41759	0.0864301	0.136571
